# Supplementary material for: Higher Availability of Long-Chain Monounsaturated Fatty Acids in Preterm than in Full-Term Human Milk
Source: Life (Basel). 2023 May 17;13(5):1205. doi: 10.3390/life13051205 (PMC10223021; doi:10.3390/life13051205)
Supplement: Supplementary file 1 [file life-13-01205-s001.zip]

Archive with 1 entries (1 files):
- life-2279195-supplementary.pdf
